# Supplementary material for: Genome-Wide Characterization of the Heat Shock Transcription Factor Gene Family in Betula platyphylla Reveals Promising Candidates for Heat Tolerance
Source: Int J Mol Sci. 2024 Dec 28;26(1):172. doi: 10.3390/ijms26010172 (PMC11720272; doi:10.3390/ijms26010172)
Supplement: Supplementary file 1 [file ijms-26-00172-s001.zip › Supplementary Figure and table/Supplementary table.xlsx]

## Sheet: Classification
Supplementary table S1. BpHSF Evolutionary Tree Classification
Subfamily	Class	Arabidopsis thaliana	Subfamily	Class	Birch	Subfamily	Class	Rice	Rename
A	A1	AtHsfA1a	A	A1	BpHSFA1a	A	A1	OsHsfA1a	OsHSF1
		AtHsfA1b			BpHSFA1b		A2	OsHsfA2a	OsHSF2
		AtHsfA1d		A2	BpHSFA2a			OsHsfA2b	OsHSF3
		AtHsfA1e			BpHSFA2b			OsHsfA2c	OsHSF4
	A2	AtHsfA2		A3	BpHSFA3			OsHsfA2d	OsHSF5
	A3	AtHsfA3		A4	BpHSFA4			OsHsfA2e	OsHSF6
	A4	AtHsfA4a		A5	BpHSFA5		A3	OsHsfA3	OsHSF7
		AtHsfA4c		A6	BpHSFA6		A4	OsHsfA4b	OsHSF8
	A5	AtHsfA5		A8	BpHSFA8a			OsHsfA4d	OsHSF9
	A6	AtHsfA6a			BpHSFA8b		A5	OsHsfA5	OsHSF10
		AtHsfA6b		A9	BpHSFA9		A6	OsHsfA6a	OsHSF11
	A7	AtHsfA7a	B	B1	BpHSFB1a			OsHsfA6b	OsHSF12
		AtHsfA7b			BpHSFB1b		A9	OsHsfA9	OsHSF13
	A8	AtHsfA8		B2	BpHSFB2a	B	B1	OsHsfB1	OsHSF14
	A9	AtHsfA9			BpHSFB2b		B2	OsHsfB2a	OsHSF15
B	B1	AtHsfB1		B3	BpHSFB3			OsHsfB2b	OsHSF16
	B2	AtHsfB2a		B4	BpHSFB4a			OsHsfB2c	OsHSF17
		AtHsfB2b			BpHSFB4b		B4	OsHsfB4a	OsHSF18
	B3	AtHsfB3	C	C1	BpHSFC1a			OsHsfB4b	OsHSF19
	B4	AtHsfB4			BpHSFC1b			OsHsfB4c	OsHSF20
C	C1	AtHsfC1			BpHSFC1c			OsHsfB4d	OsHSF21
						C	C1	OsHsfC1a	OsHSF22
								OsHsfC1b	OsHSF23
							C2	OsHsfC2a	OsHSF24
								OsHsfC2b	OsHSF25

## Sheet: conserved motifs
Supplementary table S2. BpHSF conserved motif
Motif	Width (aa)	Motif Sequence
Motif1	50	DDPATDSIISWNETGNSFVVWBPPEFARDLLPKYFKHNNFSSFVRQLNTY
Motif2	41	GFRKVDPDRWEFANEGFLRGZKHLLKNIKRRKAAHQPQNQQ
Motif3	42	EJVKLRQEQQNSENQLQAMEDRLQGMEQRQQQMMSFLAKAMQ
Motif4	13	GPPPFLTKTYEMV
Motif5	21	TGRFGLEEENERLRRDKNVLM
Motif6	50	WVSQRPVMGRSQISEEPFGCAAIDSLYLPVSSDTAGIGNGMAVSSPENAF
Motif7	28	LGVLSSSPDTGFEIDNFRERSSPETPTP
Motif8	29	NPSFLQQFVQQRNERKELEEAISKKRRRP
Motif9	21	ELAHMKKLCNDIJYLVTNYAK
Motif10	13	GYGNTGGGQMCYF

## Sheet: Cis-elememts analysis 
Supplementary table S3. The Cis-elememts analysis in BpHSFs promoter sequences.
Number	Gene Name	Element Name	Element Sequence	Starting Point	Function Description
1	BpHSFC1b	ABRE	ACGTG	1967	Abscisic acid responsiveness
2	BpHSFA1a	ABRE	ACGTG	58	Abscisic acid responsiveness
3	BpHSFA1a	ABRE	ACGTG	709	Abscisic acid responsiveness
4	BpHSFA1a	ABRE	CACGTG	1498	Abscisic acid responsiveness
5	BpHSFA1a	ABRE	ACGTG	1499	Abscisic acid responsiveness
6	BpHSFA1a	ABRE	ACGTG	1743	Abscisic acid responsiveness
7	BpHSFA9	ABRE	CACGTG	1138	Abscisic acid responsiveness
8	BpHSFA9	ABRE	ACGTG	1139	Abscisic acid responsiveness
9	BpHSFA9	ABRE	GACACGTGGC	1811	Abscisic acid responsiveness
10	BpHSFA9	ABRE	ACGTG	1814	Abscisic acid responsiveness
11	BpHSFA1b	ABRE	CACGTG	645	Abscisic acid responsiveness
12	BpHSFA1b	ABRE	ACGTG	646	Abscisic acid responsiveness
13	BpHSFA1b	ABRE	CACGTG	990	Abscisic acid responsiveness
14	BpHSFA1b	ABRE	ACGTG	991	Abscisic acid responsiveness
15	BpHSFA1b	ABRE	CACGTG	999	Abscisic acid responsiveness
16	BpHSFA1b	ABRE	ACGTG	1000	Abscisic acid responsiveness
17	BpHSFA1b	ABRE	ACGTG	1634	Abscisic acid responsiveness
18	BpHSFA8a	ABRE	CACGTG	1772	Abscisic acid responsiveness
19	BpHSFA8a	ABRE	ACGTG	1773	Abscisic acid responsiveness
20	BpHSFA8a	ABRE	GACACGTGGC	1792	Abscisic acid responsiveness
21	BpHSFA8a	ABRE	CACGTG	1794	Abscisic acid responsiveness
22	BpHSFA8a	ABRE	ACGTG	1795	Abscisic acid responsiveness
23	BpHSFC1a	ABRE	CACGTG	1642	Abscisic acid responsiveness
24	BpHSFC1a	ABRE	ACGTG	1643	Abscisic acid responsiveness
25	BpHSFC1a	ABRE	ACGTG	1834	Abscisic acid responsiveness
26	BpHSFA2a	ABRE	ACGTG	73	Abscisic acid responsiveness
27	BpHSFA2a	ABRE	ACGTG	342	Abscisic acid responsiveness
28	BpHSFA2a	ABRE	ACGTG	363	Abscisic acid responsiveness
29	BpHSFA2a	ABRE	ACGTG	866	Abscisic acid responsiveness
30	BpHSFA2a	ABRE	CACGTG	915	Abscisic acid responsiveness
31	BpHSFA2a	ABRE	ACGTG	916	Abscisic acid responsiveness
32	BpHSFB1a	ABRE	GCAACGTGTC	1615	Abscisic acid responsiveness
33	BpHSFB1a	ABRE	CACGTG	1617	Abscisic acid responsiveness
34	BpHSFB1a	ABRE	ACGTG	1618	Abscisic acid responsiveness
35	BpHSFB1b	ABRE	TACGGTC	564	Abscisic acid responsiveness
36	BpHSFB1b	ABRE	TACGTGTC	1048	Abscisic acid responsiveness
37	BpHSFB1b	ABRE	ACGTG	1050	Abscisic acid responsiveness
38	BpHSFA4	ABRE	TACGTGTC	315	Abscisic acid responsiveness
39	BpHSFA4	ABRE	ACGTG	317	Abscisic acid responsiveness
40	BpHSFA4	ABRE	CACGTG	524	Abscisic acid responsiveness
41	BpHSFA4	ABRE	ACGTG	525	Abscisic acid responsiveness
42	BpHSFA4	ABRE	CACGTG	779	Abscisic acid responsiveness
43	BpHSFA4	ABRE	ACGTG	780	Abscisic acid responsiveness
44	BpHSFA4	ABRE	CACGTG	1871	Abscisic acid responsiveness
45	BpHSFA4	ABRE	ACGTG	1872	Abscisic acid responsiveness
46	BpHSFB2a	ABRE	ACGTG	484	Abscisic acid responsiveness
47	BpHSFB2a	ABRE	CACGTG	848	Abscisic acid responsiveness
48	BpHSFB2a	ABRE	ACGTG	849	Abscisic acid responsiveness
49	BpHSFB2a	ABRE	ACGTG	1018	Abscisic acid responsiveness
50	BpHSFC1c	ABRE	ACGTG	880	Abscisic acid responsiveness
51	BpHSFC1c	ABRE	ACGTG	1967	Abscisic acid responsiveness
52	BpHSFA8b	ABRE	CACGTG	733	Abscisic acid responsiveness
53	BpHSFA8b	ABRE	ACGTG	734	Abscisic acid responsiveness
54	BpHSFA8b	ABRE	CACGTG	1749	Abscisic acid responsiveness
55	BpHSFA8b	ABRE	ACGTG	1750	Abscisic acid responsiveness
56	BpHSFA8b	ABRE	GACACGTGGC	1769	Abscisic acid responsiveness
57	BpHSFA8b	ABRE	CACGTG	1771	Abscisic acid responsiveness
58	BpHSFA8b	ABRE	ACGTG	1772	Abscisic acid responsiveness
59	BpHSFB2b	ABRE	ACGTG	117	Abscisic acid responsiveness
60	BpHSFB2b	ABRE	ACGTG	1950	Abscisic acid responsiveness
61	BpHSFB4b	ABRE	ACGTG	339	Abscisic acid responsiveness
62	BpHSFB4b	ABRE	TACGTGTC	541	Abscisic acid responsiveness
63	BpHSFB4b	ABRE	ACGTG	543	Abscisic acid responsiveness
64	BpHSFB4b	ABRE	ACGTG	809	Abscisic acid responsiveness
65	BpHSFB4b	ABRE	ACGTG	950	Abscisic acid responsiveness
66	BpHSFB4b	ABRE	ACGTG	1431	Abscisic acid responsiveness
67	BpHSFA2b	ABRE	ACGTG	394	Abscisic acid responsiveness
68	BpHSFA2b	ABRE	ACGTG	1846	Abscisic acid responsiveness
69	BpHSFB3	ABRE	ACGTG	550	Abscisic acid responsiveness
70	BpHSFB3	ABRE	CGCACGTGTC	665	Abscisic acid responsiveness
71	BpHSFB3	ABRE	CACGTG	667	Abscisic acid responsiveness
72	BpHSFB3	ABRE	ACGTG	668	Abscisic acid responsiveness
73	BpHSFB3	ABRE	ACGTG	1094	Abscisic acid responsiveness
74	BpHSFA3	ABRE	TACGTGTC	712	Abscisic acid responsiveness
75	BpHSFA3	ABRE	ACGTG	714	Abscisic acid responsiveness
76	BpHSFA3	ABRE	ACGTG	817	Abscisic acid responsiveness
77	BpHSFA3	ABRE	GCAACGTGTC	1340	Abscisic acid responsiveness
78	BpHSFA3	ABRE	ACGTG	1343	Abscisic acid responsiveness
79	BpHSFA3	ABRE	ACGTG	1440	Abscisic acid responsiveness
80	BpHSFA3	ABRE	ACGTG	1445	Abscisic acid responsiveness
81	BpHSFA1a	ACE	CTAACGTATT	596	Light responsiveness
82	BpHSFA9	ACE	GACACGTATG	655	Light responsiveness
83	BpHSFB1b	ACE	GACACGTATG	1048	Light responsiveness
84	BpHSFB4b	ACE	GACACGTATG	541	Light responsiveness
85	BpHSFB3	ACE	GACACGTATG	665	Light responsiveness
86	BpHSFB3	ACE	GACACGTATG	1657	Light responsiveness
87	BpHSFA3	ACE	GACACGTATG	712	Light responsiveness
88	BpHSFC1b	ARE	AAACCA	696	Anaerobic induction
89	BpHSFA5	ARE	AAACCA	410	Anaerobic induction
90	BpHSFA5	ARE	AAACCA	1095	Anaerobic induction
91	BpHSFA1a	ARE	AAACCA	1172	Anaerobic induction
92	BpHSFA1a	ARE	AAACCA	1373	Anaerobic induction
93	BpHSFA8a	ARE	AAACCA	253	Anaerobic induction
94	BpHSFC1a	ARE	AAACCA	159	Anaerobic induction
95	BpHSFC1a	ARE	AAACCA	481	Anaerobic induction
96	BpHSFC1a	ARE	AAACCA	800	Anaerobic induction
97	BpHSFC1a	ARE	AAACCA	1556	Anaerobic induction
98	BpHSFA2a	ARE	AAACCA	499	Anaerobic induction
99	BpHSFB1a	ARE	AAACCA	30	Anaerobic induction
100	BpHSFB1a	ARE	AAACCA	936	Anaerobic induction
101	BpHSFB1b	ARE	AAACCA	1460	Anaerobic induction
102	BpHSFB1b	ARE	AAACCA	1465	Anaerobic induction
103	BpHSFB1b	ARE	AAACCA	1717	Anaerobic induction
104	BpHSFA4	ARE	AAACCA	49	Anaerobic induction
105	BpHSFB2a	ARE	AAACCA	454	Anaerobic induction
106	BpHSFB2a	ARE	AAACCA	661	Anaerobic induction
107	BpHSFB2a	ARE	AAACCA	1980	Anaerobic induction
108	BpHSFA6	ARE	AAACCA	862	Anaerobic induction
109	BpHSFB2b	ARE	AAACCA	1722	Anaerobic induction
110	BpHSFB4a	ARE	AAACCA	929	Anaerobic induction
111	BpHSFB4b	ARE	AAACCA	960	Anaerobic induction
112	BpHSFB4b	ARE	AAACCA	1120	Anaerobic induction
113	BpHSFB4b	ARE	AAACCA	1147	Anaerobic induction
114	BpHSFA2b	ARE	AAACCA	1288	Anaerobic induction
115	BpHSFA3	ARE	AAACCA	254	Anaerobic induction
116	BpHSFA3	ARE	AAACCA	1171	Anaerobic induction
117	BpHSFC1b	AuxRR-core	GGTCCAT	300	Anaerobic induction
118	BpHSFA1a	AuxRR-core	GGTCCAT	965	Anaerobic induction
119	BpHSFA2a	AuxRR-core	GGTCCAT	769	Anaerobic induction
120	BpHSFA8b	AuxRR-core	GGTCCAT	520	Anaerobic induction
121	BpHSFA8b	AuxRR-core	GGTCCAT	796	Anaerobic induction
122	BpHSFA2b	AuxRR-core	GGTCCAT	451	Anaerobic induction
123	BpHSFA5	Box 4	ATTAAT	1146	Light responsiveness
124	BpHSFA5	Box 4	ATTAAT	1173	Light responsiveness
125	BpHSFA5	Box 4	ATTAAT	1933	Light responsiveness
126	BpHSFA1a	Box 4	ATTAAT	68	Light responsiveness
127	BpHSFA1a	Box 4	ATTAAT	87	Light responsiveness
128	BpHSFA1a	Box 4	ATTAAT	91	Light responsiveness
129	BpHSFA1a	Box 4	ATTAAT	100	Light responsiveness
130	BpHSFA1a	Box 4	ATTAAT	132	Light responsiveness
131	BpHSFA1a	Box 4	ATTAAT	593	Light responsiveness
132	BpHSFA1a	Box 4	ATTAAT	1205	Light responsiveness
133	BpHSFA9	Box 4	ATTAAT	95	Light responsiveness
134	BpHSFA9	Box 4	ATTAAT	523	Light responsiveness
135	BpHSFA9	Box 4	ATTAAT	812	Light responsiveness
136	BpHSFA9	Box 4	ATTAAT	937	Light responsiveness
137	BpHSFA1b	Box 4	ATTAAT	1595	Light responsiveness
138	BpHSFA8a	Box 4	ATTAAT	173	Light responsiveness
139	BpHSFA8a	Box 4	ATTAAT	1520	Light responsiveness
140	BpHSFA8a	Box 4	ATTAAT	1559	Light responsiveness
141	BpHSFA8a	Box 4	ATTAAT	1619	Light responsiveness
142	BpHSFA8a	Box 4	ATTAAT	1651	Light responsiveness
143	BpHSFA8a	Box 4	ATTAAT	1720	Light responsiveness
144	BpHSFC1a	Box 4	ATTAAT	1393	Light responsiveness
145	BpHSFB1a	Box 4	ATTAAT	307	Light responsiveness
146	BpHSFB1a	Box 4	ATTAAT	332	Light responsiveness
147	BpHSFB1a	Box 4	ATTAAT	520	Light responsiveness
148	BpHSFB1a	Box 4	ATTAAT	527	Light responsiveness
149	BpHSFB1a	Box 4	ATTAAT	543	Light responsiveness
150	BpHSFB1a	Box 4	ATTAAT	582	Light responsiveness
151	BpHSFB1a	Box 4	ATTAAT	988	Light responsiveness
152	BpHSFB1a	Box 4	ATTAAT	1511	Light responsiveness
153	BpHSFB1a	Box 4	ATTAAT	1881	Light responsiveness
154	BpHSFB1a	Box 4	ATTAAT	1984	Light responsiveness
155	BpHSFB1b	Box 4	ATTAAT	843	Light responsiveness
156	BpHSFA4	Box 4	ATTAAT	216	Light responsiveness
157	BpHSFA4	Box 4	ATTAAT	808	Light responsiveness
158	BpHSFA4	Box 4	ATTAAT	998	Light responsiveness
159	BpHSFA4	Box 4	ATTAAT	1119	Light responsiveness
160	BpHSFA4	Box 4	ATTAAT	1238	Light responsiveness
161	BpHSFA4	Box 4	ATTAAT	1323	Light responsiveness
162	BpHSFA4	Box 4	ATTAAT	1473	Light responsiveness
163	BpHSFB2a	Box 4	ATTAAT	1	Light responsiveness
164	BpHSFB2a	Box 4	ATTAAT	526	Light responsiveness
165	BpHSFB2a	Box 4	ATTAAT	735	Light responsiveness
166	BpHSFB2a	Box 4	ATTAAT	927	Light responsiveness
167	BpHSFA6	Box 4	ATTAAT	331	Light responsiveness
168	BpHSFA6	Box 4	ATTAAT	578	Light responsiveness
169	BpHSFA6	Box 4	ATTAAT	1823	Light responsiveness
170	BpHSFA8b	Box 4	ATTAAT	571	Light responsiveness
171	BpHSFA8b	Box 4	ATTAAT	1311	Light responsiveness
172	BpHSFA8b	Box 4	ATTAAT	1498	Light responsiveness
173	BpHSFA8b	Box 4	ATTAAT	1537	Light responsiveness
174	BpHSFA8b	Box 4	ATTAAT	1597	Light responsiveness
175	BpHSFA8b	Box 4	ATTAAT	1628	Light responsiveness
176	BpHSFA8b	Box 4	ATTAAT	1697	Light responsiveness
177	BpHSFB2b	Box 4	ATTAAT	640	Light responsiveness
178	BpHSFB2b	Box 4	ATTAAT	658	Light responsiveness
179	BpHSFB2b	Box 4	ATTAAT	1877	Light responsiveness
180	BpHSFB4a	Box 4	ATTAAT	682	Light responsiveness
181	BpHSFB4a	Box 4	ATTAAT	1193	Light responsiveness
182	BpHSFB4a	Box 4	ATTAAT	1257	Light responsiveness
183	BpHSFB4b	Box 4	ATTAAT	1321	Light responsiveness
184	BpHSFB4b	Box 4	ATTAAT	1423	Light responsiveness
185	BpHSFB4b	Box 4	ATTAAT	1831	Light responsiveness
186	BpHSFA2b	Box 4	ATTAAT	233	Light responsiveness
187	BpHSFA2b	Box 4	ATTAAT	348	Light responsiveness
188	BpHSFA2b	Box 4	ATTAAT	399	Light responsiveness
189	BpHSFA2b	Box 4	ATTAAT	717	Light responsiveness
190	BpHSFA2b	Box 4	ATTAAT	1023	Light responsiveness
191	BpHSFB3	Box 4	ATTAAT	92	Light responsiveness
192	BpHSFB3	Box 4	ATTAAT	234	Light responsiveness
193	BpHSFB3	Box 4	ATTAAT	826	Light responsiveness
194	BpHSFB3	Box 4	ATTAAT	1562	Light responsiveness
195	BpHSFB3	Box 4	ATTAAT	1916	Light responsiveness
196	BpHSFA3	Box 4	ATTAAT	992	Light responsiveness
197	BpHSFA3	Box 4	ATTAAT	1066	Light responsiveness
198	BpHSFA5	CAT-box	GCCACT	464	Meristem expression
199	BpHSFA5	CAT-box	GCCACT	876	Meristem expression
200	BpHSFA1a	CAT-box	GCCACT	1761	Meristem expression
201	BpHSFA6	CAT-box	GCCACT	147	Meristem expression
202	BpHSFB2b	CAT-box	GCCACT	1589	Meristem expression
203	BpHSFB4b	CAT-box	GCCACT	662	Meristem expression
204	BpHSFA3	CAT-box	GCCACT	801	Meristem expression
205	BpHSFC1b	CGTCA-motif	CGTCA	370	MeJA-responsiveness
206	BpHSFC1b	CGTCA-motif	CGTCA	1124	MeJA-responsiveness
207	BpHSFC1b	CGTCA-motif	CGTCA	1969	MeJA-responsiveness
208	BpHSFA5	CGTCA-motif	CGTCA	1337	MeJA-responsiveness
209	BpHSFA1a	CGTCA-motif	CGTCA	56	MeJA-responsiveness
210	BpHSFA1a	CGTCA-motif	CGTCA	707	MeJA-responsiveness
211	BpHSFA1a	CGTCA-motif	CGTCA	1775	MeJA-responsiveness
212	BpHSFA9	CGTCA-motif	CGTCA	59	MeJA-responsiveness
213	BpHSFA1b	CGTCA-motif	CGTCA	322	MeJA-responsiveness
214	BpHSFC1a	CGTCA-motif	CGTCA	938	MeJA-responsiveness
215	BpHSFB1a	CGTCA-motif	CGTCA	355	MeJA-responsiveness
216	BpHSFB1a	CGTCA-motif	CGTCA	1692	MeJA-responsiveness
217	BpHSFB1b	CGTCA-motif	CGTCA	1184	MeJA-responsiveness
218	BpHSFB2a	CGTCA-motif	CGTCA	182	MeJA-responsiveness
219	BpHSFB2a	CGTCA-motif	CGTCA	249	MeJA-responsiveness
220	BpHSFB2a	CGTCA-motif	CGTCA	486	MeJA-responsiveness
221	BpHSFB2a	CGTCA-motif	CGTCA	1023	MeJA-responsiveness
222	BpHSFA6	CGTCA-motif	CGTCA	715	MeJA-responsiveness
223	BpHSFA6	CGTCA-motif	CGTCA	1805	MeJA-responsiveness
224	BpHSFC1c	CGTCA-motif	CGTCA	1969	MeJA-responsiveness
225	BpHSFB2b	CGTCA-motif	CGTCA	321	MeJA-responsiveness
226	BpHSFB2b	CGTCA-motif	CGTCA	324	MeJA-responsiveness
227	BpHSFB2b	CGTCA-motif	CGTCA	1952	MeJA-responsiveness
228	BpHSFB4b	CGTCA-motif	CGTCA	341	MeJA-responsiveness
229	BpHSFB4b	CGTCA-motif	CGTCA	780	MeJA-responsiveness
230	BpHSFB4b	CGTCA-motif	CGTCA	948	MeJA-responsiveness
231	BpHSFB4b	CGTCA-motif	CGTCA	1413	MeJA-responsiveness
232	BpHSFB4b	CGTCA-motif	CGTCA	1582	MeJA-responsiveness
233	BpHSFA3	CGTCA-motif	CGTCA	430	MeJA-responsiveness
234	BpHSFA3	CGTCA-motif	CGTCA	815	MeJA-responsiveness
235	BpHSFA3	CGTCA-motif	CGTCA	1443	MeJA-responsiveness
236	BpHSFB4a	circadian	CAAAGATATC	861	Circadian control
237	BpHSFA2b	circadian	CAAAGATATC	2	Circadian control
238	BpHSFA2b	circadian	CAAAGATATC	1813	Circadian control
239	BpHSFA3	circadian	CAAAGATATC	1560	Circadian control
240	BpHSFB4a	circadian	CAAAGATATC	861	Circadian control
241	BpHSFA2b	circadian	CAAAGATATC	2	Circadian control
242	BpHSFA2b	circadian	CAAAGATATC	1813	Circadian control
243	BpHSFA3	circadian	CAAAGATATC	1560	Circadian control
244	BpHSFA1b	GARE-motif	TCTGTTG	1545	Gibberellin-responsive
245	BpHSFA8a	GARE-motif	TCTGTTG	1928	Gibberellin-responsive
246	BpHSFC1a	GARE-motif	TCTGTTG	1403	Gibberellin-responsive
247	BpHSFA8b	GARE-motif	TCTGTTG	1905	Gibberellin-responsive
248	BpHSFC1b	G-box	CACGTC	1967	Light responsiveness
249	BpHSFA1a	G-box	CACGTG	1498	Light responsiveness
250	BpHSFA1a	G-box	CACGTT	1742	Light responsiveness
251	BpHSFA1a	G-box	CACGTC	57	Light responsiveness
252	BpHSFA1a	G-box	CACGTC	708	Light responsiveness
253	BpHSFA1a	G-box	CACGTG	1498	Light responsiveness
254	BpHSFA9	G-box	CACGTG	1138	Light responsiveness
255	BpHSFA9	G-box	CACGTT	1813	Light responsiveness
256	BpHSFA9	G-box	CACGTG	1138	Light responsiveness
257	BpHSFA1b	G-box	CACGTGAAA	642	Light responsiveness
258	BpHSFA1b	G-box	CACGTG	645	Light responsiveness
259	BpHSFA1b	G-box	CACGTG	990	Light responsiveness
260	BpHSFA1b	G-box	CACGTG	999	Light responsiveness
261	BpHSFA1b	G-box	CACGAC	85	Light responsiveness
262	BpHSFA1b	G-box	CACGTG	645	Light responsiveness
263	BpHSFA1b	G-box	CACGTG	990	Light responsiveness
264	BpHSFA1b	G-box	CACGTG	999	Light responsiveness
265	BpHSFA1b	G-box	TACGTG	1633	Light responsiveness
266	BpHSFA8a	G-box	CACGTG	1772	Light responsiveness
267	BpHSFA8a	G-box	CACGTG	1794	Light responsiveness
268	BpHSFA8a	G-box	CACGTG	1772	Light responsiveness
269	BpHSFA8a	G-box	CACGTG	1794	Light responsiveness
270	BpHSFC1a	G-box	GCCACGTGGA	1640	Light responsiveness
271	BpHSFC1a	G-box	CACGTG	1642	Light responsiveness
272	BpHSFC1a	G-box	TACGTG	1833	Light responsiveness
273	BpHSFC1a	G-box	TCCACATGGCA	456	Light responsiveness
274	BpHSFC1a	G-box	CACGTG	1642	Light responsiveness
275	BpHSFA2a	G-box	CACGTT	73	Light responsiveness
276	BpHSFA2a	G-box	CACGTT	341	Light responsiveness
277	BpHSFA2a	G-box	CACGTG	915	Light responsiveness
278	BpHSFA2a	G-box	TACGTG	363	Light responsiveness
279	BpHSFA2a	G-box	CACGAC	436	Light responsiveness
280	BpHSFA2a	G-box	TACGTG	866	Light responsiveness
281	BpHSFA2a	G-box	CACGTG	915	Light responsiveness
282	BpHSFB1a	G-box	CACGTG	1617	Light responsiveness
283	BpHSFB1a	G-box	TGACACGTGGCTCT	1612	Light responsiveness
284	BpHSFB1a	G-box	tgACACGTGGCA	1614	Light responsiveness
285	BpHSFB1a	G-box	ACACGTGGC	1615	Light responsiveness
286	BpHSFB1a	G-box	CACGTG	1617	Light responsiveness
287	BpHSFB1b	G-box	TACGTG	1050	Light responsiveness
288	BpHSFA4	G-box	TACGTG	317	Light responsiveness
289	BpHSFA4	G-box	CACGTG	524	Light responsiveness
290	BpHSFA4	G-box	GCCACGTGGA	777	Light responsiveness
291	BpHSFA4	G-box	CACGTG	779	Light responsiveness
292	BpHSFA4	G-box	CACGTG	1871	Light responsiveness
293	BpHSFA4	G-box	CACGTGAAA	521	Light responsiveness
294	BpHSFA4	G-box	CACGTG	524	Light responsiveness
295	BpHSFA4	G-box	CACGTG	779	Light responsiveness
296	BpHSFA4	G-box	CACGTG	1871	Light responsiveness
297	BpHSFB2a	G-box	CACGTG	848	Light responsiveness
298	BpHSFB2a	G-box	CACGTT	1018	Light responsiveness
299	BpHSFB2a	G-box	CACGAC	269	Light responsiveness
300	BpHSFB2a	G-box	CACGTC	484	Light responsiveness
301	BpHSFB2a	G-box	CACGTG	848	Light responsiveness
302	BpHSFC1c	G-box	CACGTC	879	Light responsiveness
303	BpHSFC1c	G-box	CACGAC	1379	Light responsiveness
304	BpHSFC1c	G-box	CACGTC	1967	Light responsiveness
305	BpHSFA8b	G-box	CACGTG	733	Light responsiveness
306	BpHSFA8b	G-box	CACGTG	1749	Light responsiveness
307	BpHSFA8b	G-box	CACGTG	1771	Light responsiveness
308	BpHSFA8b	G-box	CACGTG	733	Light responsiveness
309	BpHSFA8b	G-box	CACGTG	1749	Light responsiveness
310	BpHSFA8b	G-box	CACGTG	1771	Light responsiveness
311	BpHSFB2b	G-box	TAAACGTG	114	Light responsiveness
312	BpHSFB2b	G-box	CACGAC	173	Light responsiveness
313	BpHSFB2b	G-box	CACGAC	194	Light responsiveness
314	BpHSFB2b	G-box	CACGTC	1950	Light responsiveness
315	BpHSFB2b	G-box	CACGTT	116	Light responsiveness
316	BpHSFB4b	G-box	CACGTT	1431	Light responsiveness
317	BpHSFB4b	G-box	CACGTC	339	Light responsiveness
318	BpHSFB4b	G-box	TACGTG	543	Light responsiveness
319	BpHSFB4b	G-box	TACGTG	809	Light responsiveness
320	BpHSFB4b	G-box	CACGTC	949	Light responsiveness
321	BpHSFA2b	G-box	TACGTG	394	Light responsiveness
322	BpHSFA2b	G-box	CACGTC	1846	Light responsiveness
323	BpHSFB3	G-box	CACGTT	550	Light responsiveness
324	BpHSFB3	G-box	CACGTG	667	Light responsiveness
325	BpHSFB3	G-box	CACGTT	1093	Light responsiveness
326	BpHSFB3	G-box	ACACGTGT	666	Light responsiveness
327	BpHSFB3	G-box	CACGTG	667	Light responsiveness
328	BpHSFB3	G-box	CACGAC	1775	Light responsiveness
329	BpHSFA3	G-box	CACGTT	1342	Light responsiveness
330	BpHSFA3	G-box	TACGTG	714	Light responsiveness
331	BpHSFA3	G-box	CACGTC	816	Light responsiveness
332	BpHSFA3	G-box	CACGTC	1439	Light responsiveness
333	BpHSFA3	G-box	CACGTC	1444	Light responsiveness
334	BpHSFC1b	GT1-motif	GGTTAAT	1454	Light responsiveness
335	BpHSFC1b	GT1-motif	GGTTAA	1455	Light responsiveness
336	BpHSFC1b	GT1-motif	GGTTAAT	1589	Light responsiveness
337	BpHSFA5	GT1-motif	GGTTAAT	1196	Light responsiveness
338	BpHSFA5	GT1-motif	GGTTAA	1197	Light responsiveness
339	BpHSFA1a	GT1-motif	GGTTAAT	1020	Light responsiveness
340	BpHSFA1a	GT1-motif	GGTTAA	1021	Light responsiveness
341	BpHSFA9	GT1-motif	GGTTAAT	165	Light responsiveness
342	BpHSFA9	GT1-motif	GGTTAA	1028	Light responsiveness
343	BpHSFA1b	GT1-motif	GGTTAA	772	Light responsiveness
344	BpHSFC1a	GT1-motif	GGTTAA	1104	Light responsiveness
345	BpHSFB1a	GT1-motif	GGTTAA	90	Light responsiveness
346	BpHSFB1a	GT1-motif	GGTTAA	343	Light responsiveness
347	BpHSFB1b	GT1-motif	GGTTAAT	283	Light responsiveness
348	BpHSFB1b	GT1-motif	GGTTAA	284	Light responsiveness
349	BpHSFB1b	GT1-motif	GGTTAA	487	Light responsiveness
350	BpHSFA6	GT1-motif	GGTTAA	487	Light responsiveness
351	BpHSFA6	GT1-motif	GGTTAA	1755	Light responsiveness
352	BpHSFA6	GT1-motif	GGTTAA	1906	Light responsiveness
353	BpHSFC1c	GT1-motif	GGTTAA	1517	Light responsiveness
354	BpHSFC1c	GT1-motif	GGTTAA	1532	Light responsiveness
355	BpHSFA8b	GT1-motif	GGTTAA	1404	Light responsiveness
356	BpHSFB2b	GT1-motif	GGTTAAT	246	Light responsiveness
357	BpHSFB2b	GT1-motif	GGTTAA	269	Light responsiveness
358	BpHSFB2b	GT1-motif	GGTTAA	1480	Light responsiveness
359	BpHSFB4b	GT1-motif	GGTTAAT	209	Light responsiveness
360	BpHSFB4b	GT1-motif	GGTTAA	210	Light responsiveness
361	BpHSFA2b	GT1-motif	GGTTAAT	531	Light responsiveness
362	BpHSFA2b	GT1-motif	GGTTAA	532	Light responsiveness
363	BpHSFA2b	GT1-motif	GGTTAAT	550	Light responsiveness
364	BpHSFA2b	GT1-motif	GGTTAA	551	Light responsiveness
365	BpHSFA2b	GT1-motif	GGTTAA	941	Light responsiveness
366	BpHSFB3	GT1-motif	GGTTAA	1029	Light responsiveness
367	BpHSFB3	GT1-motif	GGTTAA	1153	Light responsiveness
368	BpHSFB3	GT1-motif	GTGTGTGAA	1929	Light responsiveness
369	BpHSFA3	GT1-motif	GGTTAA	472	Light responsiveness
370	BpHSFC1b	LTR	CCGAAA	1006	Low-temperature responsiveness
371	BpHSFC1b	LTR	CCGAAA	1051	Low-temperature responsiveness
372	BpHSFC1b	LTR	CCGAAA	1477	Low-temperature responsiveness
373	BpHSFA8a	LTR	CCGAAA	1760	Low-temperature responsiveness
374	BpHSFA8a	LTR	CCGAAA	1823	Low-temperature responsiveness
375	BpHSFC1a	LTR	CCGAAA	1853	Low-temperature responsiveness
376	BpHSFA2a	LTR	CCGAAA	1881	Low-temperature responsiveness
377	BpHSFB1a	LTR	CCGAAA	1739	Low-temperature responsiveness
378	BpHSFB2a	LTR	CCGAAA	355	Low-temperature responsiveness
379	BpHSFC1c	LTR	CCGAAA	445	Low-temperature responsiveness
380	BpHSFA8b	LTR	CCGAAA	1737	Low-temperature responsiveness
381	BpHSFA8b	LTR	CCGAAA	1800	Low-temperature responsiveness
382	BpHSFA8b	LTR	CCGAAA	1987	Low-temperature responsiveness
383	BpHSFB2b	LTR	CCGAAA	1252	Low-temperature responsiveness
384	BpHSFB2b	LTR	CCGAAA	1443	Low-temperature responsiveness
385	BpHSFB3	LTR	CCGAAA	1025	Low-temperature responsiveness
386	BpHSFA3	LTR	CCGAAA	166	Low-temperature responsiveness
387	BpHSFA5	MBS	CAACTG	1830	Drought-inducibility
388	BpHSFA2a	MBS	CAACTG	1856	Drought-inducibility
389	BpHSFB1a	MBS	CAACTG	42	Drought-inducibility
390	BpHSFB1a	MBS	CAACTG	1201	Drought-inducibility
391	BpHSFB2a	MBS	CAACTG	1718	Drought-inducibility
392	BpHSFC1c	MBS	CAACTG	493	Drought-inducibility
393	BpHSFA8b	MBS	CAACTG	444	Drought-inducibility
394	BpHSFB4b	MBS	CAACTG	45	Drought-inducibility
395	BpHSFB4b	MBS	CAACTG	1116	Drought-inducibility
396	BpHSFA2b	MBS	CAACTG	95	Drought-inducibility
397	BpHSFA3	MBS	CAACTG	346	Drought-inducibility
398	BpHSFA3	MBS	CAACTG	1663	Drought-inducibility
399	BpHSFC1b	MRE	AACCTAA	960	Light responsiveness
400	BpHSFA5	MRE	AACCTAA	747	Light responsiveness
401	BpHSFA5	MRE	AACCTAA	1199	Light responsiveness
402	BpHSFA9	MRE	AACCTAA	1025	Light responsiveness
403	BpHSFC1a	MRE	AACCTAA	88	Light responsiveness
404	BpHSFB1a	MRE	AACCTAA	217	Light responsiveness
405	BpHSFB1a	MRE	AACCTAA	1025	Light responsiveness
406	BpHSFA6	MRE	AACCTAA	1357	Light responsiveness
407	BpHSFB2b	MRE	AACCTAA	300	Light responsiveness
408	BpHSFA3	MRE	AACCTAA	1735	Light responsiveness
409	BpHSFC1b	O2-site	GATGATGTGG	706	zein metabolism regulation
410	BpHSFC1b	O2-site	GATGATGTGG	886	zein metabolism regulation
411	BpHSFA9	O2-site	GATGATGTGG	1741	zein metabolism regulation
412	BpHSFB1b	O2-site	GATGATGTGG	1590	zein metabolism regulation
413	BpHSFB4a	O2-site	GATGATGTGG	1006	zein metabolism regulation
414	BpHSFB4b	O2-site	GTTGACGTGA	946	zein metabolism regulation
415	BpHSFC1b	P-box	CCTTTTG	525	Gibberellin-responsive
416	BpHSFA8a	P-box	CCTTTTG	1543	Gibberellin-responsive
417	BpHSFA4	P-box	CCTTTTG	1789	Gibberellin-responsive
418	BpHSFB2a	P-box	CCTTTTG	34	Gibberellin-responsive
419	BpHSFA6	P-box	CCTTTTG	1191	Gibberellin-responsive
420	BpHSFA8b	P-box	CCTTTTG	1521	Gibberellin-responsive
421	BpHSFA3	P-box	CCTTTTG	1394	Gibberellin-responsive
422	BpHSFB1a	Sp1	GGGCGG	8	Light responsiveness
423	BpHSFB1a	Sp1	GGGCGG	104	Light responsiveness
424	BpHSFB1a	Sp1	GGGCGG	116	Light responsiveness
425	BpHSFB1a	Sp1	GGGCGG	845	Light responsiveness
426	BpHSFA4	Sp1	GGGCGG	572	Light responsiveness
427	BpHSFA6	Sp1	GGGCGG	1372	Light responsiveness
428	BpHSFB1b	TATC-box	TATCCCA	331	Gibberellin-responsiveness
429	BpHSFC1c	TATC-box	TATCCCA	168	Gibberellin-responsiveness
430	BpHSFA8b	TATC-box	TATCCCA	176	Gibberellin-responsiveness
431	BpHSFB4a	TATC-box	TATCCCA	812	Gibberellin-responsiveness
432	BpHSFB4a	TATC-box	TATCCCA	1493	Gibberellin-responsiveness
433	BpHSFB4b	TATC-box	TATCCCA	1388	Gibberellin-responsiveness
434	BpHSFC1b	TCA-element	CCATCTTTTT	507	Salicylic acid responsiveness
435	BpHSFA5	TCA-element	CCATCTTTTT	93	Salicylic acid responsiveness
436	BpHSFA5	TCA-element	CCATCTTTTT	880	Salicylic acid responsiveness
437	BpHSFA9	TCA-element	CCATCTTTTT	698	Salicylic acid responsiveness
438	BpHSFA4	TCA-element	TCAGAAGAGG	73	Salicylic acid responsiveness
439	BpHSFA6	TCA-element	CCATCTTTTT	1059	Salicylic acid responsiveness
440	BpHSFC1c	TCA-element	CCATCTTTTT	502	Salicylic acid responsiveness
441	BpHSFC1c	TCA-element	CCATCTTTTT	1349	Salicylic acid responsiveness
442	BpHSFA8b	TCA-element	CCATCTTTTT	1041	Salicylic acid responsiveness
443	BpHSFB4a	TCA-element	CCATCTTTTT	242	Salicylic acid responsiveness
444	BpHSFB4a	TCA-element	CCATCTTTTT	740	Salicylic acid responsiveness
445	BpHSFB4b	TCA-element	CCATCTTTTT	856	Salicylic acid responsiveness
446	BpHSFA2b	TCA-element	CCATCTTTTT	1297	Salicylic acid responsiveness
447	BpHSFA2a	TC-rich repeats	GTTTTCTTAC	486	Defense and stress responsiveness
448	BpHSFB1b	TC-rich repeats	ATTCTCTAAC	952	Defense and stress responsiveness
449	BpHSFB2a	TC-rich repeats	ATTCTCTAAC	1205	Defense and stress responsiveness
450	BpHSFB2a	TC-rich repeats	GTTTTCTTAC	1551	Defense and stress responsiveness
451	BpHSFB2b	TC-rich repeats	ATTCTCTAAC	41	Defense and stress responsiveness
452	BpHSFB4a	TC-rich repeats	ATTCTCTAAC	340	Defense and stress responsiveness
453	BpHSFB4a	TC-rich repeats	ATTCTCTAAC	373	Defense and stress responsiveness
454	BpHSFB4b	TC-rich repeats	GTTTTCTTAC	1149	Defense and stress responsiveness
455	BpHSFB4b	TC-rich repeats	ATTCTCTAAC	1740	Defense and stress responsiveness
456	BpHSFA1b	TCT-motif	TCTTAC	412	Light responsiveness
457	BpHSFC1a	TCT-motif	TCTTAC	569	Light responsiveness
458	BpHSFC1a	TCT-motif	TCTTAC	692	Light responsiveness
459	BpHSFA2a	TCT-motif	TCTTAC	486	Light responsiveness
460	BpHSFB1a	TCT-motif	TCTTAC	1014	Light responsiveness
461	BpHSFB1a	TCT-motif	TCTTAC	1238	Light responsiveness
462	BpHSFB1a	TCT-motif	TCTTAC	1360	Light responsiveness
463	BpHSFB1a	TCT-motif	TCTTAC	1861	Light responsiveness
464	BpHSFB1b	TCT-motif	TCTTAC	300	Light responsiveness
465	BpHSFA4	TCT-motif	TCTTAC	20	Light responsiveness
466	BpHSFA4	TCT-motif	TCTTAC	390	Light responsiveness
467	BpHSFA4	TCT-motif	TCTTAC	1450	Light responsiveness
468	BpHSFA6	TCT-motif	TCTTAC	918	Light responsiveness
469	BpHSFB2b	TCT-motif	TCTTAC	601	Light responsiveness
470	BpHSFB3	TCT-motif	TCTTAC	386	Light responsiveness
471	BpHSFB3	TCT-motif	TCTTAC	1840	Light responsiveness
472	BpHSFA3	TCT-motif	TCTTAC	605	Light responsiveness
473	BpHSFC1b	TGACG-motif	TGACG	370	MeJA-responsiveness
474	BpHSFC1b	TGACG-motif	TGACG	1124	MeJA-responsiveness
475	BpHSFC1b	TGACG-motif	TGACG	1969	MeJA-responsiveness
476	BpHSFA5	TGACG-motif	TGACG	1337	MeJA-responsiveness
477	BpHSFA1a	TGACG-motif	TGACG	56	MeJA-responsiveness
478	BpHSFA1a	TGACG-motif	TGACG	707	MeJA-responsiveness
479	BpHSFA1a	TGACG-motif	TGACG	1775	MeJA-responsiveness
480	BpHSFA9	TGACG-motif	TGACG	59	MeJA-responsiveness
481	BpHSFA1b	TGACG-motif	TGACG	322	MeJA-responsiveness
482	BpHSFC1a	TGACG-motif	TGACG	938	MeJA-responsiveness
483	BpHSFB1a	TGACG-motif	TGACG	355	MeJA-responsiveness
484	BpHSFB1a	TGACG-motif	TGACG	1692	MeJA-responsiveness
485	BpHSFB1b	TGACG-motif	TGACG	1184	MeJA-responsiveness
486	BpHSFB2a	TGACG-motif	TGACG	182	MeJA-responsiveness
487	BpHSFB2a	TGACG-motif	TGACG	249	MeJA-responsiveness
488	BpHSFB2a	TGACG-motif	TGACG	486	MeJA-responsiveness
489	BpHSFB2a	TGACG-motif	TGACG	1023	MeJA-responsiveness
490	BpHSFA6	TGACG-motif	TGACG	715	MeJA-responsiveness
491	BpHSFA6	TGACG-motif	TGACG	1805	MeJA-responsiveness
492	BpHSFC1c	TGACG-motif	TGACG	1969	MeJA-responsiveness
493	BpHSFB2b	TGACG-motif	TGACG	321	MeJA-responsiveness
494	BpHSFB2b	TGACG-motif	TGACG	324	MeJA-responsiveness
495	BpHSFB2b	TGACG-motif	TGACG	1952	MeJA-responsiveness
496	BpHSFB4b	TGACG-motif	TGACG	341	MeJA-responsiveness
497	BpHSFB4b	TGACG-motif	TGACG	780	MeJA-responsiveness
498	BpHSFB4b	TGACG-motif	TGACG	948	MeJA-responsiveness
499	BpHSFB4b	TGACG-motif	TGACG	1413	MeJA-responsiveness
500	BpHSFB4b	TGACG-motif	TGACG	1582	MeJA-responsiveness
501	BpHSFA3	TGACG-motif	TGACG	430	MeJA-responsiveness
502	BpHSFA3	TGACG-motif	TGACG	815	MeJA-responsiveness
503	BpHSFA3	TGACG-motif	TGACG	1443	MeJA-responsiveness
504	BpHSFA1b	TGA-element	AACGAC	597	Auxin-responsive
505	BpHSFC1a	TGA-element	AACGAC	1609	Auxin-responsive
506	BpHSFA2a	TGA-element	AACGAC	151	Auxin-responsive
507	BpHSFA2a	TGA-element	AACGAC	1613	Auxin-responsive
508	BpHSFB1a	TGA-element	AACGAC	1683	Auxin-responsive
509	BpHSFB1b	TGA-element	AACGAC	1705	Auxin-responsive
510	BpHSFA4	TGA-element	AACGAC	1576	Auxin-responsive
511	BpHSFA6	TGA-element	AACGAC	465	Auxin-responsive
512	BpHSFC1c	TGA-element	AACGAC	1511	Auxin-responsive
513	BpHSFB2b	TGA-element	AACGAC	1896	Auxin-responsive
514	BpHSFA2b	TGA-element	AACGAC	131	Auxin-responsive
515	BpHSFA2b	TGA-element	AACGAC	490	Auxin-responsive
516	BpHSFA2b	TGA-element	AACGAC	596	Auxin-responsive
517	BpHSFA3	TGA-element	AACGAC	1620	Auxin-responsive
518	BpHSFA3	TGA-element	AACGAC	1763	Auxin-responsive
519	BpHSFA1b	TGA-element	AACGAC	597	Auxin-responsive
520	BpHSFC1a	TGA-element	AACGAC	1609	Auxin-responsive
521	BpHSFA2a	TGA-element	AACGAC	151	Auxin-responsive
522	BpHSFA2a	TGA-element	AACGAC	1613	Auxin-responsive
523	BpHSFB1a	TGA-element	AACGAC	1683	Auxin-responsive
524	BpHSFB1b	TGA-element	AACGAC	1705	Auxin-responsive
525	BpHSFA4	TGA-element	AACGAC	1576	Auxin-responsive
526	BpHSFA6	TGA-element	AACGAC	465	Auxin-responsive
527	BpHSFC1c	TGA-element	AACGAC	1511	Auxin-responsive
528	BpHSFB2b	TGA-element	AACGAC	1896	Auxin-responsive
529	BpHSFA2b	TGA-element	AACGAC	131	Auxin-responsive
530	BpHSFA2b	TGA-element	AACGAC	490	Auxin-responsive
531	BpHSFA2b	TGA-element	AACGAC	596	Auxin-responsive
532	BpHSFA3	TGA-element	AACGAC	1620	Auxin-responsive
533	BpHSFA3	TGA-element	AACGAC	1763	Auxin-responsive

## Sheet: Three-dimensional structure
Supplementary table S4.Three-dimensional structure prediction of BpHsf proteins
Subfamily	Class	Protein name	GMQE	Sequence identity (%)	Representative protein
A	A1	BpHSFA1a	0.57	0.7172
		BpHSFA1b	0.57	0.7831
	A2	BpHSFA2a	0.68	0.7977	R
		BpHSFA2b	0.63	0.7268
	A3	BpHSFA3	0.11	0.4434
	A4	BpHSFA4	0.45	0.8013
	A5	BpHSFA5	0.56	0.911
	A6	BpHSFA6	0.67	0.736	R
	A8	BpHSFA8a	0.47	0.7228
		BpHSFA8b	0.65	0.7806
	A9	BpHSFA9	0.48	0.7806
B	B1	BpHSFB1a	0.71	0.7015	R
		BpHSFB1b	0.53	0.7511
	B2	BpHSFB2a	0.63	0.8041
		BpHSFB2b	0.62	0.7669
	B3	BpHSFB3	0.58	0.8069
	B4	BpHSFB4a	0.66	0.7608	R
		BpHSFB4b	0.64	0.8284
C	C1	BpHSFC1a	0.68	0.764	R
		BpHSFC1b	0.67	0.7695	R
		BpHSFC1c	0.43	0.7877

## Sheet: RNAseq
								Supplementary table S5.Expression levels of RNAseq BpHSF gene in different tissues and at high temperatures
		0h		6h		24h		2d		7d		14d		Root	Stem	Leaf		FPKM value after taking the average
GeneID	Rename	25-0h-1	25-0h-2	35_6h-1	35_6h-2	35_24h-1	35_24h-2	35_2d-1	35_2d-2	35_7d-1	35_7d-2	35_14d-1	35_14d-2	Root	Stem	Leaf		GeneID	Rename	0h	Heat_6h	Heat_24h	Heat_2d	Heat_7d	Heat_14d	Root	Stem	Leaf
BPChr02G20757.v1.1.679	BpHSFA1a	32.8666	30.3935	30.4238	28.4342	31.8635	36.0478	31.8679	32.4543	40.7199	36.7531	40.6359	39.517	18.1385	35.8715	29.0558		BPChr02G20757.v1.1.679	BpHSFA1a	31.63	29.429	33.9556	32.1611	38.7365	40.0764	18.1385	35.8715	29.0558
BPChr03G18495.v1.1.679	BpHSFA1b	5.2822	5.87985	4.40655	5.2193	5.84934	4.56019	4.65299	5.47809	4.8341	5.14265	5.47905	5.41016	3.29538	3.71174	2.41604		BPChr03G18495.v1.1.679	BpHSFA1b	5.58102	4.81292	5.20477	5.06554	4.98838	5.4446	3.29538	3.71174	2.41604
BPChr05G17470.v1.1.679	BpHSFA2a	7.74215	6.5109	16.2332	15.1183	11.8273	9.41872	13.9687	20.5453	6.60609	8.18742	8.13738	8.99254	46.2925	6.51564	16.0117		BPChr05G17470.v1.1.679	BpHSFA2a	7.12652	15.6757	10.623	17.257	7.39676	8.56496	46.2925	6.51564	16.0117
BPChr14G01996.v1.1.679	BpHSFA2b	0.446145	0.496018	1.81345	2.01108	27.0501	7.4574	1.70075	2.19565	0.518202	0.924885	1.00127	1.74473	3.08982	9.67298	0.592338		BPChr14G01996.v1.1.679	BpHSFA2b	0.471081	1.91227	17.2538	1.9482	0.721543	1.373	3.08982	9.67298	0.592338
BPChr14G27892.v1.1.679	BpHSFA3	1.16534	1.21564	0.866863	1.29021	0.290764	0.332973	2.74223	1.74927	3.7298	2.88203	3.28199	4.89485	9.345	5.43356	0.790792		BPChr14G27892.v1.1.679	BpHSFA3	1.19049	1.07853	0.311868	2.24575	3.30591	4.08842	9.345	5.43356	0.790792
BPChr06G30852.v1.1.679	BpHSFA4	0.367768	0.0908622	0	0.0872516	0.103232	0.567445	0.311549	0.141955	0	0.321013	0.194205	0.0799012	0.80432	0.0734901	0		BPChr06G30852.v1.1.679	BpHSFA4	0.229315	0.0436258	0.335338	0.226752	0.160506	0.137053	0.80432	0.0734901	0
BPChr02G00380.v1.1.679	BpHSFA5	26.3644	21.0119	25.7326	24.3591	42.5362	39.3665	23.6441	28.5298	26.7969	26.0494	32.4984	28.2868	22.4326	21.0733	13.9603		BPChr02G00380.v1.1.679	BpHSFA5	23.6881	25.0458	40.9513	26.0869	26.4232	30.3926	22.4326	21.0733	13.9603
BPChr08G10801.v1.1.679	BpHSFA6	8.8717	10.004	36.5505	33.8924	38.0564	41.2996	19.0779	22.6537	9.93467	12.6085	16.6972	11.3671	13.5156	30.6378	3.62424		BPChr08G10801.v1.1.679	BpHSFA6	9.43783	35.2214	39.678	20.8658	11.2716	14.0321	13.5156	30.6378	3.62424
BPChr03G23146.v1.1.679	BpHSFA8a	0	0	0	0	0	0.195389	0.160914	0	0.176504	0	0	0	0	0	0		BPChr03G23146.v1.1.679	BpHSFA8a	0	0	0.0976946	0.0804572	0.0882521	0	0	0	0
BPChr08G28454.v1.1.679	BpHSFA8b	0	0	0	0	0	0.106921	0	0	0.193174	0	0	0.0903327	0.0757774	0.0830846	0.0552026		BPChr08G28454.v1.1.679	BpHSFA8b	0	0	0.0534607	0	0.096587	0.0451664	0.0757774	0.0830846	0.0552026
BPChr03G15693.v1.1.679	BpHSFA9	5.80478	16.4204	9.42264	9.299	39.1651	43.1662	9.06792	7.93458	7.8186	8.59961	9.73018	8.70074	0.0776467	5.87426	0.141411		BPChr03G15693.v1.1.679	BpHSFA9	11.1126	9.36082	41.1657	8.50125	8.20911	9.21546	0.0776467	5.87426	0.141411
BPChr05G22066.v1.1.679	BpHSFB1a	1.21423	0.436353	0.844579	0.628521	1.23939	0.22709	0.280532	0.426075	0.205141	0.0963511	0.466321	0.479643	29.3721	2.38225	0.5276		BPChr05G22066.v1.1.679	BpHSFB1a	0.825292	0.73655	0.73324	0.353304	0.150746	0.472982	29.3721	2.38225	0.5276
BPChr06G16457.v1.1.679	BpHSFB1b	24.73	26.5298	45.1253	37.0554	131.526	147.105	50.7202	45.5926	43.2374	57.3733	59.6247	54.7181	126.911	131.606	31.3647		BPChr06G16457.v1.1.679	BpHSFB1b	25.6299	41.0904	139.316	48.1564	50.3054	57.1714	126.911	131.606	31.3647
BPChr08G07630.v1.1.679	BpHSFB2a	9.35819	8.1106	16.0891	11.9115	40.1529	36.4417	14.4711	19.265	12.4224	12.1879	9.6089	10.5853	13.5903	8.57836	7.5337		BPChr08G07630.v1.1.679	BpHSFB2a	8.7344	14.0003	38.2973	16.868	12.3052	10.0971	13.5903	8.57836	7.5337
BPChr11G06916.v1.1.679	BpHSFB2b	28.965	38.9504	63.4543	59.657	131.781	143.538	71.0057	85.9915	49.9995	57.8612	43.8324	47.6195	15.4877	5.52122	48.1513		BPChr11G06916.v1.1.679	BpHSFB2b	33.9577	61.5556	137.66	78.4986	53.9304	45.7259	15.4877	5.52122	48.1513
BPChr14G19633.v1.1.679	BpHSFB3	11.9819	21.6785	22.2139	15.0442	23.1809	19.3406	23.7361	19.7804	14.3881	17.0556	17.5215	14.4176	28.6237	1.76811	19.6771		BPChr14G19633.v1.1.679	BpHSFB3	16.8302	18.6291	21.2608	21.7582	15.7219	15.9696	28.6237	1.76811	19.6771
BPChr11G26372.v1.1.679	BpHSFB4a	12.2312	10.682	6.52908	7.82811	1.59687	1.17036	6.4257	4.09896	6.34342	4.80014	4.9067	5.35588	22.8791	8.94282	4.58219		BPChr11G26372.v1.1.679	BpHSFB4a	11.4566	7.1786	1.38361	5.26233	5.57178	5.13129	22.8791	8.94282	4.58219
BPChr12G25777.v1.1.679	BpHSFB4b	14.1628	10.1543	9.69425	10.5414	1.94876	2.28522	7.17517	6.59223	12.3861	10.7261	6.96561	10.2567	6.78201	29.3555	18.3613		BPChr12G25777.v1.1.679	BpHSFB4b	12.1586	10.1178	2.11699	6.8837	11.5561	8.61116	6.78201	29.3555	18.3613
BPChr03G23167.v1.1.679	BpHSFC1a	20.6933	52.5572	47.103	35.9369	211.548	278.737	47.5064	50.0812	32.0153	34.9509	40.5406	42.2607	53.7803	5.70642	5.43987		BPChr03G23167.v1.1.679	BpHSFC1a	36.6253	41.52	245.142	48.7938	33.4831	41.4006	53.7803	5.70642	35.4399
BPChr01G23647.v1.1.679	BpHSFC1b	0	0	0	0	0.179553	0	0	0	0	0	0.168892	0	0	0	0		BPChr01G23647.v1.1.679	BpHSFC1b	0	0	0.0897763	0	0	0.0844459	0	0	0
BPChr08G16414.v1.1.679	BpHSFC1c	0	0	0	0	0	0	0	0	0	0	0	0.189069	0	0	0		BPChr08G16414.v1.1.679	BpHSFC1c	0	0	0	0	0	0.0945343	0	0	0

## Sheet: Primers
Supplementary table S6. Primers used for this paper.
Number	Primer Name	Sequence	Role
1	18S rRNA-F	ATCTTGGGTTGGGCAGATCG	qPCR
2	18S rRNA-R	CATTACTCCGATCCCGAAGG	qPCR
3	α-Tublin-F	GCACTGGCCTCCAAGGAT	qPCR
4	α-Tublin-R	TGGGTCGCTCAATGTCAAGG	qPCR
5	BpHSFA2a-F	GGTGCTGATGATGGAACTGGTGAA	qPCR
6	BpHSFA2a-R	CATCGCCGCCAATGCTCAGT	qPCR
7	BpHSFA2b-F	GCAGACCACCGAACGCAAACA	qPCR
8	BpHSFA2b-R	CCACCAGATAATCCACTTCCACATCAA	qPCR
9	BpHSFA5-F	GCTGGGAATTTGCGAACGAAGATTT	qPCR
10	BpHSFA5-R	GTGCGGCTGCTGCTATGGTTAT	qPCR
11	BpHSFA9-F	AGGAACAGGAAGATAGCCAGAACCAT	qPCR
12	BpHSFA9-R	AATATCCGCCGCCGCCACTT	qPCR
13	BpHSFB1b-F	CGAGCAACAGCGGCGAAGATAT	qPCR
14	BpHSFB1b-R	TTTCAGCCACACGCCAAACAGT	qPCR
15	BpHSFB2a-F	TGAAGTGATTAGCTGGAACGATGATGG	qPCR
16	BpHSFB2a-R	ACCTGTTCTTCGCCGCTGTTG	qPCR
17	BpHSFB2b-F	GGATGATCCGATTGTGGATGATCTGAT	qPCR
18	BpHSFB2b-R	TGCTGTTGCTGCTAATCACCTGTT	qPCR
19	BpHSFC1a-F	GGCGACCGATGTGCTGATTGT	qPCR
20	BpHSFC1a-R	CTTCCACCACTTTGCTCAGAAACG	qPCR
21	BpHSFA2a-F	ATCCGACCACCAACCATA	Subcellular localization
22	BpHSFA2a-R	TCACCAGTTCCATCATCAG	Subcellular localization
23	BpHSFB1a-F	AACCTATGATCTGCTGGAAG	Subcellular localization
24	BpHSFB1a-R	TTTCTTCGCTCGCTTTCA	Subcellular localization
25	BpHSFC1a-F	CAACAAGTAATGACAGATTG	Subcellular localization
26	BpHSFC1a-R	CTTGCTCTATCAACTTCCT	Subcellular localization
